# Supplementary material for: Osteoblastic Cell Sheet Engineering Using P(VCL-HEMA)-Based Thermosensitive Hydrogels Doped with pVCL@Icariin Nanoparticles Obtained with Supercritical CO2-SAS
Source: Pharmaceutics. 2024 Aug 13;16(8):1063. doi: 10.3390/pharmaceutics16081063 (PMC11359487; doi:10.3390/pharmaceutics16081063)
Supplement: Supplementary file 1 [file pharmaceutics-16-01063-s001.zip]

Archive with 1 entries (1 files):
- pharmaceutics-3063177-supplementary.pdf
